# Supplementary material for: One-Pot Synthesis of 1-Thia-4-azaspiro[4.4/5]alkan-3-ones via Schiff Base: Design, Synthesis, and Apoptotic Antiproliferative Properties of Dual EGFR/BRAFV600E Inhibitors
Source: Pharmaceuticals (Basel). 2023 Mar 22;16(3):467. doi: 10.3390/ph16030467 (PMC10056593; doi:10.3390/ph16030467)
Supplement: Supplementary file 1 [file pharmaceuticals-16-00467-s001.zip]

Archive with 1 entries (1 files):
- pharmaceuticals-2283490-supplementary.pdf
